# Supplementary material for: TRPV1-Mediated Sensing of Sodium and Osmotic Pressure in POMC Neurons in the Arcuate Nucleus of the Hypothalamus
Source: Nutrients. 2022 Jun 23;14(13):2600. doi: 10.3390/nu14132600 (PMC9268643; doi:10.3390/nu14132600)
Supplement: Supplementary file 1 [file nutrients-14-02600-s001.zip]

Archive with 1 entries (1 files):
- nutrients-1750439-supplementary.pdf
